# Supplementary material for: Community analysis of pigment patterns from 37 microalgae strains reveals new carotenoids and porphyrins characteristic of distinct strains and taxonomic groups
Source: PLoS One. 2017 Feb 23;12(2):e0171872. doi: 10.1371/journal.pone.0171872 (PMC5322898; doi:10.1371/journal.pone.0171872)
Supplement: S1 Dataset — (ZIP) [file pone.0171872.s005.zip]

Archive with 1 entries (1 files):
- S1 Dataset.gephi
